# Supplementary material for: Novel Acetamide-Based HO-1 Inhibitor Counteracts Glioblastoma Progression by Interfering with the Hypoxic–Angiogenic Pathway
Source: Int J Mol Sci. 2024 May 15;25(10):5389. doi: 10.3390/ijms25105389 (PMC11121434; doi:10.3390/ijms25105389)
Supplement: Supplementary file 1 [file ijms-25-05389-s001.zip]

Archive with 7 entries (6 files):
- Supplementary files/
- Supplementary files/Supplementary file (S3).pdf
- __MACOSX/Supplementary files/._Supplementary file (S3).pdf
- Supplementary files/Supplementary file (S2).pdf
- __MACOSX/Supplementary files/._Supplementary file (S2).pdf
- Supplementary files/Supplementary file (S1).pdf
- __MACOSX/Supplementary files/._Supplementary file (S1).pdf
